# Supplementary material for: The Effectiveness of Interventions to Reduce Sedentary Time in Different Target Groups and Settings in Germany: Systematic Review, Meta-Analysis and Recommendations on Interventions
Source: Int J Environ Res Public Health. 2022 Aug 17;19(16):10178. doi: 10.3390/ijerph191610178 (PMC9408392; doi:10.3390/ijerph191610178)
Supplement: Supplementary file 1 [file ijerph-19-10178-s001.zip]

Archive with 1 entries (1 files):
- ijerph-1831919-supplementary.pdf
